# Supplementary material for: RBM39 Contributes to MGMT Maintenance in Response to Temozolomide-Induced DNA Damage
Source: Cancers (Basel). 2025 Nov 8;17(22):3604. doi: 10.3390/cancers17223604 (PMC12651708; doi:10.3390/cancers17223604)
Supplement: Supplementary file 1 [file cancers-17-03604-s001.zip › Supplementary materials/Khalaj et al-2025-WB uncropped and densitometry.xlsx]

## Sheet: Densitometry Fig-1
	IMR-32
		MGMT- Left to right
	1	7759.81	1		normalized to actin		1
	2	8971.97	1.15621				0.880747
	3	4200.85	0.54136				0.503827
	4	2130.45	0.274549				0.220292
	5	1615.86	0.208235				0.200061
		Actin-Left to right
	1	12163.9	1
	2	15968.3	1.31276
	3	13070.1	1.0745
	4	15159.8	1.24629
	5	12660.9	1.04086
	QGP-1
		MGMT- Left to right
	1	14696.8	1		normalized to actin	1
	2	11224.8	0.763759			1.06781
	3	10347.1	0.704038			0.815675
	4	6425.93	0.437233			0.496143
	5	1000.97	0.0681079			0.0700662
		Actin-Left to right
	6	17042.8	1
	7	12190	0.715258
	8	14710.3	0.863136
	9	15019.2	0.881263
	10	16566.5	0.972051
	MCF-7
		MGMT- Left to right
	1	10292.3	1		normalized to actin	1
	2	11863.1	1.15262			1.06521
	3	11183.6	1.0866			1.35636
	4	9641.92	0.936806			0.999138
	5	3620.95	0.351811			0.427838
		Actin-Left to right
	6	15641.3	1
	7	16924.8	1.08205
	8	12530.4	0.801111
	9	14665.5	0.937614
	10	12861.9	0.822299
	siRNA analysis
		RBM39 left to right			RBM39 normalized to actin
	1	11491.3	1			1
	2	10538.8	0.917105			0.959891
	3	10277	0.894328			0.94376
	4	3015.85	0.262446			0.27626
		Actin-Left to right
	5	22865.5	1
	6	21846.3	0.955426
	7	21667.9	0.947623
	8	21722.1	0.949994
		MGMT-Left to right			MGMT normalized to actin
	9	17472.6	1			1
	10	16849.8	0.964356			1.00935
	11	17083.5	0.977731			1.03177
	12	8443.89	0.483265			0.508703

## Sheet: Densitometry Fig-2
	IMR-32
		MGMT left to right			normalized to actin
	1	7389.58	1		1
	2	5740.81	0.776879		0.692971
	3	3149.79	0.426247		0.488544
	4	702.234	0.0950303		0.0872835
	5	487.971	0.066035		0.0772924
	6	75.778	0.0102547		0.00892041
		Actin left to right
	7	11803.2	1
	8	13232.4	1.12108
	9	10298.1	0.872486
	10	12850.8	1.08875
	11	10084.1	0.854353
	12	13568.7	1.14958
		RBM39-left to right			normalized to actin
	1	2788.62	1		1
	2	3177.5	1.13945		1.01638
	3	2646.33	0.948974		1.08767
	4	4682.64	1.6792		1.54231
	5	2149.74	0.770898		0.902317
	6	5551.15	1.99065		1.73163
	MCF-7
		MGMT left to right			normalized to actin
	16	7869.89	1		1
	17	1256.62	0.159674		0.139545
	18	2271.65	0.288651		0.322946
	19	1664.06	0.211447		0.256925
	20	2194.94	0.278904		0.319573
	21	5786.72	0.735298		0.591831
	22	5764.65	0.732494		0.631179
	23	6121.77	0.777872		0.605042
	24	5611.01	0.712972		0.510646
	25	2614.86	0.332261		0.273349
		Actin left to right
	6	6125.18	1
	7	7008.74	1.14425
	8	5474.72	0.893805
	9	5040.96	0.822989
	10	5345.69	0.872739
	11	7610	1.24241
	12	7108.38	1.16052
	13	7874.84	1.28565
	14	8552.08	1.39622
	15	7445.3	1.21552
		RBM39-left to right			normalized to actin
	1	666.062	1		1
	2	0	0		0
	3	0	0		0
	4	0	0		0
	5	0	0		0
	6	0	0		0
	7	930.87	1.39757		1.20427
	8	1064.53	1.59824		1.24314
	9	935.406	1.40438		1.00585
	10	804.991	1.20858		0.994291
	MCF-7
		MGMT left to right
	1	7176.1
	2	4930.2
	3	8076.96
	4	4203.13
	5	6781.55
	6	138.021
	7	665.042
	8	84.95
		Actin left to right
	1	7567.37
	2	13026.1
	3	15357.3
	4	13743.9
	5	12697.7
	6	11919.4
	7	13071.9
	8	12989.4
		RBM39-left to right
	1	1104.94
	2	1382.26
	3	335.92
	4	350.77
	5	354.799
	6	119.778
	7	110.432
	8	85.378

## Sheet: Densitometry-Fig-3
	IMR-32
		CL-PARP left to right			normalized to actin
	1	6763.03	1			1
	2	6562.72	0.970381			0.677815
	3	8234.86	1.21763			1.00292
	4	12011.5	1.77605			1.1767
	5	9642.08	1.4257			1.21983
	6	11968.5	1.7697			1.41661
		Actin-left to right
	7	6252.93	1
	8	8951.89	1.43163
	9	7591.6	1.21409
	10	9437.86	1.50935
	11	7308.26	1.16877
	12	7811.5	1.24925
